# Supplementary material for: Inhibitory activities of short linear motifs underlie Hox interactome specificity in vivo
Source: eLife. 2015 Apr 14;4:e06034. doi: 10.7554/eLife.06034 (PMC4392834; doi:10.7554/eLife.06034)
Supplement: Supplementary file 1. — List of the 80 candidate transcription factors (TFs) tested as potential cofactors of AbdA. Each TF used in the competition test corresponds either to an artificial UAS construct or to a UAS-containing transposon inserted in the endogenous promoter locus. These constructs were obtained from stock centres or from particular laboratories, as indicated. Red and green-filled boxes indicate positive or negative competitor status, respectively. The expression profile of each TF is provided for the main embryonic germ layers and was compiled according to databases (http://flybase.org and [Hammonds et al., 2013]). Yellow and black-filled boxes depict presence or absence of expression, respectively. TFs that were subsequently used for BiFC with AbdA are bolded and annotated with a grey box. Note that TFIIbeta was directly included in the BiFC analysis without doing a preliminary competition test (see main text for details). DOI: http://dx.doi.org/10.7554/eLife.06034.039 [file elife06034s001.xlsx]

## Sheet: Feuil1
	Transcription Factors	DNA-binding domains	UAS fly lines	tissue expression (stages 10-12)				competition against the VNExd/VCAbdA BiFC complex
				epidermis	mesoderm	endoderm	nervous system
	Extradenticle (Exd)	Homeodomain (HD)	p(UAS-nlsExd)
1	Apontic (Apt)	SANT/Myb	P(EP)aptEP2373
2	Apterous (Ap)	Homeodomain (HD)	P(Mae-UAS.6.11)apDP00390 (Bloomington#22048)
3	Bagpipe (Bap)	Homeodomain (HD)	P(UAS-Bag) (Furlong laboratory)
4	Bigmax	Myc-type basic helix-loop-helix (bHLH)	P(XP)bigmaxd07258 (Bloomington#19268)
5	Biniou (Bin)	Winged helix-turn-helix (WHTH)	P(UAS-Bin) (fom M. Frasch)
6	Broad (br)	Zinc fingers (Zfn) C2H2	P(UAS-br.Z2) (Bloomington#51191)
7	BtbVII	psq-type helix-turn-helix (HTH)	P{EPgy2}BtbVIIEY07802 (Bloomington#17405)
8	Cabeza (Caz)	Zinc fingers (Znf), RanBP2-type	P(EP)cazEP1564 (Bloomington#17010)
9	Cabut (Cbt)	Zinc fingers (Zfn) C2H2, Integrase type	P(GSV1)cbtC48 (Bloomington#43373)
10	Cap-n-collar (cnc)	basic leucine zipper (bZIP)	P(EPgy2)cncEY08884 (Bloomington#17502)
11	Caupalican (caup)	Homeodomain (HD)	P(UAS-caup-HA) (FlyORF)
12	Charlatan (Chn)	Zinc fingers (Zfn) C2H2, Integrase type	P(EPgy2)chnEY06007 (Bloomington#16692)
13	Chrac-16	CBF/NF-Y/archeal histone type	P{EP}Chrac-16G659 (Bloomington#33532)
14	Cut (Ct)	Homeodomain (HD)	P(UAS-ct, P) (Bloomington#36496)
15	Dichaete (D)	High mobility group (HMG) box domain	P(UAS-D-HA) (FlyORF)
16	Dimmed (dimm)	Myc-type basic helix-loop-helix (bHLH)	P(EPgy2)dimmEY14636 (Bloomington#21432)
17	Distal-less (Dll)	Homeodomain (HD)	P(UAS-Dll-HA) (FlyORF)
18	Dorsocross 2 (Doc2)	T-box	P(EP)Doc2G4386 (Bloomington#28466)
19	E2f2	Winged helix-turn-helix (WHTH)	P(EPgy2)E2f2EY02995 (Bloomington#17314)
20	Empty spiracles (Ems)	Homeodomain (HD)	P(UAS-ems) (from J. Castelli-Gair)
21	Ets domain lacking (Edl)	sequence-specific DNA-binding prediction (Ets)	P(Epg)HP26541 (Bloomington #21948)
22	Evenskipped (Eve)	Homeodomain (HD)	P(UAS-eve) (from R. Baines)
23	Eyes absent (Eya)	EYA (no DBD: coactivator)	P(UAS-eya) from K. Jagla)
24	E2f	Winged helix-turn-helix (WHTH)	P(UAS-E2f.N) (Bloomington #4770)
25	foxo	Winged helix-turn-helix (WHTH)	P(UAS-foxo.P)2 (Bloomington#9575)
26	Granyhead (Grh)	CP2 transcription factor family specific	P(UAS-grh.B) (Bloomington#42227)
27	Groucho (Gro)	no DBD: corepressor	P(GSV1)gros-89.1 (Bloomington#43539)
28	HP1-b	chromo domain	P{EP}HP1bG665 (Bloomington#33261)
29	Hr78	Zinc finger, NHR/GATA-type	P{EP}Hr78G6746 (Bloomington#27214)
30	Hunchbach (Hb)	Zinc fingers (Zfn) C2H2, Integrase type	P(UAS-Hb.W) (Bloomington#8504)
31	Invected (Inv)	Homeodomain (HD)	P(EP)invGE10665 (Bloomington#26891)
32	Kayak (Kay)	basic leucine zipper (bZIP)	P(UAS-Fra) (Bloomington#7213)
33	Ken and barbie (Ken)	Zinc fingers (Zfn) C2H2, Integrase type	P(UAS-ken-HA) (FlyORF)
34	Knirps (Kni)	Zinc fingers (Znf)/ GATA (Zf_C4)	P(XP)knid10922 (Bloomington#19340)
35	Knot(Kn)	Myc-type basic helix-loop-helix (bHLH)	P(UAS-kn.M) (Bloomington#9551)
36	Kruppel (Kr)	Zinc fingers (Zfn) C2H2, Integrase type	P(EPgy2)EY11357 (Bloomington#20301)
37	Ladybird early (Lbe)	Homeodomain (HD)	P(UAS-lbe) (from K. Jagla)
38	Lameduck (Lmd)	Zinc fingers (Zfn) C2H2, Integrase type	P(UAS-lmd) (from E. Furlong)
39	Lola	Zinc fingers (Zfn) C2H2, Integrase type	P(UAS-lola-HA) (FlyORF)
40	L(1)sc	Myc-type basic helix-loop-helix (bHLH)	P(UAS-l(1)sc-HA) (FlyORF)
41	Mad	MAD homology, MH1	P(UAS-Mad-FLAG) (Bloomington#44256)
42	Mastermind (Mam)	N-terminal domain MAML (no DBD: coactivator)	P(UAS-mamN) (Bloomington#26672)
43	Medea (Med)	MAD homology, MH1	P(UAS-med) (from Y. Graba)
44	Med30	Mediator Complex subunit (no DBD)	P(EP)MED30G18641 (Bloomington#29050)
45	Mef2	MADS-box (SRF-TF)	P(EP)Mef2EP2002a (Bloomington#17230)
46	Midline (Mid)	T-box	P(UAS-mid) (from L. Perrin)
47	Moira (Mor)	Winged helix-turn-helix (WHTH)	P(UAS-mor.LZ) (Bloomington#8639)
48	Myb	SANT/Myb	P(EP)MybG233 (Bloomington#33447)
49	Nautilus (Nau)	Myc-type basic helix-loop-helix (bHLH)	P(UAS-nau) (from AM. Michelson)
50	Neuralized (Neur)	Zinc finger, RING type	P(UAS-neur.L) (Bloomington#26271)
51	Nejire (nej)	no DBD: coactivator	P(UAS-CBP-HA) (FlyORF)
52	NK7.1	Homeodomain (HD)	P(EPgy2)NK7.1EY06677
53	odd skipped (odd)	Zinc fingers (Zfn) C2H2, Integrase type	P(UAS-odd.H)E (Bloomington#9902)
54	Optix	Homeodomain (HD)	P(UAS-Optix.S)1
55	Pangolin (Pan)	High mobility group (HMG) box domain	P(EPgy2)panEY06866 (Bloomington#22312)
56	Pannier (Pnr)	Zinc fingers (Znf)/ GATA	P(UAS-pnr.D4) (Bloomington#36546)
57	Pipsqueak (Psq)	psq-type helix-turn-helix (HTH)	P(EPgy2)psqEY09308 (Bloomington#17556)
58	PointedP2 (PntP2)	Winged helix-turn-helix (WHTH)	P(EPgy2)pntEY03254 (Bloomington#19671)
59	Pox meso (Poxm)	Homeodomain (HD); Winged helix-turn-helix (WHTH) (PAX)	P(UAS-poxm) (from S. Thor)
60	Ravus	BESS motif	P{EPg}RavusHP35251 (Bloomington#22119)
61	Rel	P53-like (TIG)	P(UAS-Rel.His6) (Bloomington#9459)
62	Schnurri (Shn)	Zinc fingers (Zfn) C2H2, Integrase type	P(EPgy2)shnEY02098 (Bloomington#22331)
63	scute (sc)	Myc-type basic helix-loop-helix (bHLH)	P(UAS-sc.P)39 (Bloomington#26687)
64	sequoia (seq)	Zinc fingers (Zfn) C2H2, Integrase type	P(UAS-seq.B)3 (Bloomington#9244)
65	Serpent (Srp)	Zinc fingers (Znf)/ GATA	P(UAS-srp) (from S. Thor)
66	Seven-up (Svp)	Zinc fingers (Znf)/ GATA (Zf_C4)	P(XP)svpd02075 (Elixis at Harvard medical School)
67	Sin3A	Paired amphipathic helix (PAH): no DBD	P(EP)Sin3AEP2387 (Bloomington#17049)
68	Sloppy-paired 2 (Slp2)	Winged helix-turn-helix (WHTH)	P(UAS-slp2) (from AM. Michelson)
69	Slouch (Slou)	Homeodomain (HD)	P(UAS-slou) (from AM. Michelson)
70	Smox	MAD homology, MH1	P(UAS-smox-HA) (FlyORF)
71	Spalt major (Salm)	Zinc fingers (Zfn) C2H2, Integrase type	P(UAS-salm) (from M. Affolter)
72	Suppressor of Hairless Su(H)	P53-like (TIG)	P(EPgy2)Su(H)EY07695 (Bloomington#17389)
73	Tailup (Tup)	Homeodomain (HD)	P(XP)tupd03613 (Bloomington#19195)
74	Tango (Tgo)	Myc-type basic helix-loop-helix (bHLH)	P(UAS-tgo-HA) (FlyORF)
75	Teashirt Tsh)	Zinc fingers (Zfn) C2H2, Integrase type	P(UAS-tsh) (from L. Fasano)
76	Tinman Tin)	Homeodomain (HD)	P(UAS-tin) (from E. Furlong)
77	Tramtrack (ttk)	Zinc fingers (Zfn) C2H2, Integrase type	P(UAS-ttk.p88) (Bloomington#7360)
78	Twist (Twi)	Myc-type basic helix-loop-helix (bHLH)	P(UAS-twi) (from E. Furlong)
79	Xrp1	AT hook	P(GSV1)Xrp1s-393 (Bloomington#43509)
80	Zfh1	HD; Zinc fingers (Zfn) C2H2, Integrase type	P(UAS-zfh1.P) (Bloomington#6879)
81	TFIIEbeta	Winged helix-turn-helix (WHTH)	no UAS (candidate from Bondos et al. 2006)
