# Supplementary material for: Inhibitory activities of short linear motifs underlie Hox interactome specificity in vivo
Source: eLife. 2015 Apr 14;4:e06034. doi: 10.7554/eLife.06034 (PMC4392834; doi:10.7554/eLife.06034)
Supplement: Supplementary file 2. — Spatiotemporal expression pattern of AbdA and TFs under study as deduced from in situ hybridization experiments (Hammonds et al., 2013). DOI: http://dx.doi.org/10.7554/eLife.06034.040 [file elife06034s002.xlsx]

## Sheet: Feuil1
gene	FlyBase ID	DNA binding domain	VisualPr.4.6	VisualPr.7.8	VisualPr.9.10	VisualPr.11.12	VisualPr.13.16	CNS.4.6	CNS.7.8	CNS.9.10	CNS.11.12	CNS.13.16	Ect_Epi.4.6	Ect_Epi.7.8	Ect_Epi.9.10	Ect_Epi.11.12	Ect_Epi.13.16	SalGl.9.10	SalGl.11.12	SalGl.13.16	Tracheal.9.10	Tracheal.11.12	Tracheal.13.16	FoGut.4.6	FoGut.7.8	FoGut.9.10	FoGut.11.12	FoGut.13.16	SNS.9.10	SNS.11.12	SNS.13.16	Endo_MidGut.4.6	Endo_MidGut.7.8	Endo_MidGut.9.10	Endo_MidGut.11.12	Endo_MidGut.13.16	HiGut.4.6	HiGut.7.8	HiGut.9.10	HiGut.11.12	HiGut.13.16	Meso_Muscle.4.6	Meso_Muscle.7.8	Meso_Muscle.9.10	Meso_Muscle.11.12	Meso_Muscle.13.16	Endocrine_Heart.11.12	Endocrine_Heart.13.16	Blood_Fat.9.10
abd-A	FBgn0000014	Homeobox	0	0	0	0	0	0	0	0	2	2	3	3	3	3	3	0	0	0	0	0	0	0	0	0	0	0	0	0	0	0	0	0	0	0	0	0	0	0	0	0	10	10	10	0	11	11	0
apt	FBgn0015903	SANT	0	0	0	0	0	2	2	2	2	2	3	3	3	3	3	0	0	0	0	5	0	6	6	6	6	6	0	0	0	8	8	8	0	0	9	9	9	0	9	0	0	0	0	0	11	11	0
ap	FBgn0000099	Homeobox	0	0	0	0	0	0	0	0	2	2	0	0	3	3	0	0	0	0	0	0	0	0	0	0	6	6	0	0	0	0	0	0	0	0	0	0	0	9	9	0	0	0	10	10	0	0	0
bap	FBgn0004862	Homeobox	0	0	0	0	0	0	0	0	0	0	0	0	0	0	0	0	0	0	0	0	0	0	0	0	0	0	0	0	0	0	0	0	0	0	0	0	0	0	0	0	0	10	10	10	0	0	0
bin	FBgn0045759	Fork_head	0	0	0	0	0	0	0	0	0	0	0	0	0	0	0	0	0	0	0	0	0	0	0	0	0	0	0	0	0	0	0	0	0	0	0	0	0	0	0	0	10	10	10	10	0	0	0
Dll	FBgn0000157	Homeobox	1	1	1	0	0	2	2	2	2	2	0	0	0	3	3	0	0	0	0	0	0	0	6	6	6	0	0	0	0	0	0	0	0	0	0	0	0	0	0	0	0	0	0	0	0	0	0
Doc2	FBgn0035956	T-box	1	1	0	0	0	2	2	2	0	0	3	3	3	3	3	0	0	0	0	0	0	0	0	0	6	0	0	0	0	0	0	0	0	0	9	9	9	9	9	0	0	0	0	0	11	11	0
ems	FBgn0000576	Homeobox	0	0	0	0	0	2	2	2	2	2	0	3	3	3	3	0	0	0	5	5	5	0	6	6	6	6	0	0	0	0	0	0	0	0	0	0	0	0	0	0	0	0	0	0	0	0	0
eve	FBgn0000606	Homeobox	0	0	0	0	0	0	0	0	2	0	3	3	3	3	3	0	0	0	0	0	0	0	0	0	0	0	0	0	0	0	0	0	0	0	0	0	0	0	0	10	0	0	0	0	11	11	0
kni	FBgn0001320	zf-C4	0	0	0	0	0	0	0	0	0	0	3	3	3	3	3	0	0	0	0	5	5	6	6	6	6	6	0	0	0	8	8	0	0	0	0	0	0	9	9	10	10	0	0	0	0	0	0
kn	FBgn0001319	TIG	0	0	0	0	0	0	0	0	2	2	0	0	0	0	0	0	0	0	0	0	0	6	6	0	0	0	0	7	7	0	0	0	0	0	0	0	0	0	0	0	10	10	0	0	11	11	0
Kr	FBgn0001325	zf-C2H2	0	0	0	0	0	2	2	2	2	2	3	3	3	0	0	0	0	0	0	0	0	6	6	6	6	0	7	7	0	8	8	0	0	0	0	9	9	9	0	0	0	0	0	0	0	0	0
lbe	FBgn0011278	Homeobox	0	0	0	0	0	0	0	0	0	2	0	0	0	3	3	0	0	0	0	0	0	0	0	0	0	0	0	0	0	0	0	0	0	0	0	0	0	0	0	0	0	0	0	0	11	11	0
lmd	FBgn0039039	zf-C2H2	0	0	0	0	0	0	0	0	0	0	0	0	0	0	0	0	0	0	0	0	0	0	0	0	0	0	0	0	0	0	0	0	0	0	0	0	0	0	0	0	0	10	10	10	0	0	0
Mad	FBgn0011648	MH1	0	0	0	0	0	0	0	0	0	0	0	0	0	0	0	0	0	0	0	0	0	0	0	0	0	0	0	0	0	0	0	0	8	8	0	0	0	0	0	0	0	0	0	0	0	0	0
Mef2	FBgn0011656	SRF-TF	0	0	0	0	0	0	0	0	0	0	0	0	0	0	0	0	0	0	0	0	0	0	0	0	0	0	0	0	0	0	8	0	0	0	0	0	0	0	0	0	10	10	10	10	0	11	0
mid	FBgn0005511	T-box	0	0	0	0	0	2	2	2	2	2	3	3	3	3	3	0	0	0	0	0	0	6	6	6	6	6	0	0	0	0	0	0	0	0	0	0	0	0	0	0	0	0	0	0	11	11	0
nau	FBgn0002922	Basic|HLH	0	0	0	0	0	0	0	0	0	0	0	0	0	0	0	0	0	0	0	0	0	0	0	0	0	0	0	0	0	0	0	0	0	0	0	0	0	0	0	0	0	0	10	10	0	0	0
pnr	FBgn0003117	GATA	0	0	0	0	0	0	0	0	0	0	3	3	3	3	3	0	0	0	0	0	0	0	0	0	0	0	0	0	0	0	0	0	0	0	0	0	0	0	0	0	0	10	0	0	11	11	0
pnt	FBgn0003118	Ets	0	0	0	0	0	2	2	2	2	2	0	3	3	3	3	0	0	0	0	0	0	6	6	6	6	6	0	0	0	0	0	0	0	0	0	0	0	9	9	0	0	10	10	10	0	11	0
Poxm	FBgn0003129	PAX	0	0	0	0	0	0	0	0	0	0	0	0	0	0	0	0	0	0	0	0	0	0	0	0	6	6	0	0	0	0	0	0	0	0	0	0	9	9	9	0	0	10	10	10	0	0	0
srp	FBgn0003507	GATA	0	0	0	0	0	0	0	0	0	0	0	0	0	0	0	0	0	0	0	0	0	0	0	0	0	0	0	0	0	8	8	8	0	0	0	0	0	0	0	10	10	10	10	0	11	11	12
svp	FBgn0003651	zf-C4	0	0	0	0	0	0	0	2	2	2	0	0	0	3	3	0	0	0	0	0	0	0	0	0	0	0	0	0	0	0	0	0	0	0	0	0	0	0	0	0	0	0	0	0	0	0	0
slp2	FBgn0004567	Fork_head	0	0	0	0	0	2	2	2	2	2	3	3	3	3	3	0	0	0	0	0	0	0	0	0	6	6	0	0	0	0	0	0	0	0	0	0	0	0	0	0	0	0	0	10	0	0	0
slou	FBgn0002941	Homeobox	0	0	0	0	0	0	0	0	2	2	3	0	0	0	0	0	0	0	0	0	0	0	0	0	0	0	0	0	7	0	0	0	0	0	0	0	0	0	0	0	10	10	10	10	0	0	0
salm	FBgn0004579	zf-C2H2	0	0	0	0	0	2	2	2	2	2	3	3	3	3	3	0	0	0	0	5	5	0	0	0	0	0	0	0	0	0	0	0	0	0	9	9	0	0	0	0	0	0	0	10	0	0	0
Su(H)	FBgn0004837	TIG	0	0	0	0	0	2	0	0	2	2	3	3	0	0	0	0	0	0	0	0	0	0	0	0	0	0	0	0	0	0	0	0	0	0	9	9	0	0	0	0	0	0	0	0	0	0	0
tup	FBgn0003896	Homeobox	0	0	0	0	0	2	2	2	2	2	3	3	3	3	3	0	0	0	0	0	0	6	6	6	6	6	0	7	0	0	0	0	0	0	0	0	0	0	0	0	0	0	0	0	11	11	0
tsh	FBgn0003866	zf-C2H2	0	0	0	0	0	0	0	0	2	2	3	3	3	3	3	0	0	0	0	0	0	0	0	0	0	0	0	0	0	0	0	0	0	8	0	0	0	0	0	10	10	10	10	10	0	0	0
tin	FBgn0004110	Homeobox	0	0	0	0	0	0	0	0	0	0	0	0	0	0	0	0	0	0	0	0	0	6	6	6	6	0	0	0	0	0	0	0	0	0	0	0	0	0	0	10	10	10	10	0	11	11	0
twi	FBgn0003900	HLH	0	0	0	0	0	0	0	0	0	0	0	0	0	0	0	0	0	0	0	0	0	0	0	0	0	0	0	0	0	8	8	0	0	0	0	0	0	0	0	10	10	10	10	10	0	0	0
zfh1	FBgn0004606	Homeobox|zf-C2H2	0	0	0	0	0	0	0	2	2	2	0	3	0	0	3	0	0	0	0	0	0	0	0	0	0	0	0	0	0	0	8	0	0	0	0	0	0	0	0	10	10	10	10	0	0	11	0
gene	FlyBase ID	DNA binding domain	VisualPr.4.6	VisualPr.7.8	VisualPr.9.10	VisualPr.11.12	VisualPr.13.16	CNS.4.6	CNS.7.8	CNS.9.10	CNS.11.12	CNS.13.16	Ect_Epi.4.6	Ect_Epi.7.8	Ect_Epi.9.10	Ect_Epi.11.12	Ect_Epi.13.16	SalGl.9.10	SalGl.11.12	SalGl.13.16	Tracheal.9.10	Tracheal.11.12	Tracheal.13.16	FoGut.4.6	FoGut.7.8	FoGut.9.10	FoGut.11.12	FoGut.13.16	SNS.9.10	SNS.11.12	SNS.13.16	Endo_MidGut.4.6	Endo_MidGut.7.8	Endo_MidGut.9.10	Endo_MidGut.11.12	Endo_MidGut.13.16	HiGut.4.6	HiGut.7.8	HiGut.9.10	HiGut.11.12	HiGut.13.16	Meso_Muscle.4.6	Meso_Muscle.7.8	Meso_Muscle.9.10	Meso_Muscle.11.12	Meso_Muscle.13.16	Endocrine_Heart.11.12	Endocrine_Heart.13.16	Blood_Fat.9.10
abd-A	FBgn0000014	Homeobox	0	0	0	0	0	0	0	0	2	2	3	3	3	3	3	0	0	0	0	0	0	0	0	0	0	0	0	0	0	0	0	0	0	0	0	0	0	0	0	0	10	10	10	0	11	11	0
apt	FBgn0015903	SANT	0	0	0	0	0	2	2	2	2	2	3	3	3	3	3	0	0	0	0	5	0	6	6	6	6	6	0	0	0	8	8	8	0	0	9	9	9	0	9	0	0	0	0	0	11	11	0
ap	FBgn0000099	Homeobox	0	0	0	0	0	0	0	0	2	2	0	0	3	3	0	0	0	0	0	0	0	0	0	0	6	6	0	0	0	0	0	0	0	0	0	0	0	9	9	0	0	0	10	10	0	0	0
bap	FBgn0004862	Homeobox	0	0	0	0	0	0	0	0	0	0	0	0	0	0	0	0	0	0	0	0	0	0	0	0	0	0	0	0	0	0	0	0	0	0	0	0	0	0	0	0	0	10	10	10	0	0	0
bin	FBgn0045759	Fork_head	0	0	0	0	0	0	0	0	0	0	0	0	0	0	0	0	0	0	0	0	0	0	0	0	0	0	0	0	0	0	0	0	0	0	0	0	0	0	0	0	10	10	10	10	0	0	0
Dll	FBgn0000157	Homeobox	1	1	1	0	0	2	2	2	2	2	0	0	0	3	3	0	0	0	0	0	0	0	6	6	6	0	0	0	0	0	0	0	0	0	0	0	0	0	0	0	0	0	0	0	0	0	0
Doc2	FBgn0035956	T-box	1	1	0	0	0	2	2	2	0	0	3	3	3	3	3	0	0	0	0	0	0	0	0	0	6	0	0	0	0	0	0	0	0	0	9	9	9	9	9	0	0	0	0	0	11	11	0
ems	FBgn0000576	Homeobox	0	0	0	0	0	2	2	2	2	2	0	3	3	3	3	0	0	0	5	5	5	0	6	6	6	6	0	0	0	0	0	0	0	0	0	0	0	0	0	0	0	0	0	0	0	0	0
eve	FBgn0000606	Homeobox	0	0	0	0	0	0	0	0	2	0	3	3	3	3	3	0	0	0	0	0	0	0	0	0	0	0	0	0	0	0	0	0	0	0	0	0	0	0	0	10	0	0	0	0	11	11	0
kni	FBgn0001320	zf-C4	0	0	0	0	0	0	0	0	0	0	3	3	3	3	3	0	0	0	0	5	5	6	6	6	6	6	0	0	0	8	8	0	0	0	0	0	0	9	9	10	10	0	0	0	0	0	0
kn	FBgn0001319	TIG	0	0	0	0	0	0	0	0	2	2	0	0	0	0	0	0	0	0	0	0	0	6	6	0	0	0	0	7	7	0	0	0	0	0	0	0	0	0	0	0	10	10	0	0	11	11	0
Kr	FBgn0001325	zf-C2H2	0	0	0	0	0	2	2	2	2	2	3	3	3	0	0	0	0	0	0	0	0	6	6	6	6	0	7	7	0	8	8	0	0	0	0	9	9	9	0	0	0	0	0	0	0	0	0
lbe	FBgn0011278	Homeobox	0	0	0	0	0	0	0	0	0	2	0	0	0	3	3	0	0	0	0	0	0	0	0	0	0	0	0	0	0	0	0	0	0	0	0	0	0	0	0	0	0	0	0	0	11	11	0
lmd	FBgn0039039	zf-C2H2	0	0	0	0	0	0	0	0	0	0	0	0	0	0	0	0	0	0	0	0	0	0	0	0	0	0	0	0	0	0	0	0	0	0	0	0	0	0	0	0	0	10	10	10	0	0	0
Mad	FBgn0011648	MH1	0	0	0	0	0	0	0	0	0	0	0	0	0	0	0	0	0	0	0	0	0	0	0	0	0	0	0	0	0	0	0	0	8	8	0	0	0	0	0	0	0	0	0	0	0	0	0
Mef2	FBgn0011656	SRF-TF	0	0	0	0	0	0	0	0	0	0	0	0	0	0	0	0	0	0	0	0	0	0	0	0	0	0	0	0	0	0	8	0	0	0	0	0	0	0	0	0	10	10	10	10	0	11	0
mid	FBgn0005511	T-box	0	0	0	0	0	2	2	2	2	2	3	3	3	3	3	0	0	0	0	0	0	6	6	6	6	6	0	0	0	0	0	0	0	0	0	0	0	0	0	0	0	0	0	0	11	11	0
nau	FBgn0002922	Basic|HLH	0	0	0	0	0	0	0	0	0	0	0	0	0	0	0	0	0	0	0	0	0	0	0	0	0	0	0	0	0	0	0	0	0	0	0	0	0	0	0	0	0	0	10	10	0	0	0
pnr	FBgn0003117	GATA	0	0	0	0	0	0	0	0	0	0	3	3	3	3	3	0	0	0	0	0	0	0	0	0	0	0	0	0	0	0	0	0	0	0	0	0	0	0	0	0	0	10	0	0	11	11	0
pnt	FBgn0003118	Ets	0	0	0	0	0	2	2	2	2	2	0	3	3	3	3	0	0	0	0	0	0	6	6	6	6	6	0	0	0	0	0	0	0	0	0	0	0	9	9	0	0	10	10	10	0	11	0
Poxm	FBgn0003129	PAX	0	0	0	0	0	0	0	0	0	0	0	0	0	0	0	0	0	0	0	0	0	0	0	0	6	6	0	0	0	0	0	0	0	0	0	0	9	9	9	0	0	10	10	10	0	0	0
srp	FBgn0003507	GATA	0	0	0	0	0	0	0	0	0	0	0	0	0	0	0	0	0	0	0	0	0	0	0	0	0	0	0	0	0	8	8	8	0	0	0	0	0	0	0	10	10	10	10	0	11	11	12
svp	FBgn0003651	zf-C4	0	0	0	0	0	0	0	2	2	2	0	0	0	3	3	0	0	0	0	0	0	0	0	0	0	0	0	0	0	0	0	0	0	0	0	0	0	0	0	0	0	0	0	0	0	0	0
slp2	FBgn0004567	Fork_head	0	0	0	0	0	2	2	2	2	2	3	3	3	3	3	0	0	0	0	0	0	0	0	0	6	6	0	0	0	0	0	0	0	0	0	0	0	0	0	0	0	0	0	10	0	0	0
slou	FBgn0002941	Homeobox	0	0	0	0	0	0	0	0	2	2	3	0	0	0	0	0	0	0	0	0	0	0	0	0	0	0	0	0	7	0	0	0	0	0	0	0	0	0	0	0	10	10	10	10	0	0	0
salm	FBgn0004579	zf-C2H2	0	0	0	0	0	2	2	2	2	2	3	3	3	3	3	0	0	0	0	5	5	0	0	0	0	0	0	0	0	0	0	0	0	0	9	9	0	0	0	0	0	0	0	10	0	0	0
Su(H)	FBgn0004837	TIG	0	0	0	0	0	2	0	0	2	2	3	3	0	0	0	0	0	0	0	0	0	0	0	0	0	0	0	0	0	0	0	0	0	0	9	9	0	0	0	0	0	0	0	0	0	0	0
tup	FBgn0003896	Homeobox	0	0	0	0	0	2	2	2	2	2	3	3	3	3	3	0	0	0	0	0	0	6	6	6	6	6	0	7	0	0	0	0	0	0	0	0	0	0	0	0	0	0	0	0	11	11	0
tsh	FBgn0003866	zf-C2H2	0	0	0	0	0	0	0	0	2	2	3	3	3	3	3	0	0	0	0	0	0	0	0	0	0	0	0	0	0	0	0	0	0	8	0	0	0	0	0	10	10	10	10	10	0	0	0
tin	FBgn0004110	Homeobox	0	0	0	0	0	0	0	0	0	0	0	0	0	0	0	0	0	0	0	0	0	6	6	6	6	0	0	0	0	0	0	0	0	0	0	0	0	0	0	10	10	10	10	0	11	11	0
twi	FBgn0003900	HLH	0	0	0	0	0	0	0	0	0	0	0	0	0	0	0	0	0	0	0	0	0	0	0	0	0	0	0	0	0	8	8	0	0	0	0	0	0	0	0	10	10	10	10	10	0	0	0
zfh1	FBgn0004606	Homeobox|zf-C2H2	0	0	0	0	0	0	0	2	2	2	0	3	0	0	3	0	0	0	0	0	0	0	0	0	0	0	0	0	0	0	8	0	0	0	0	0	0	0	0	10	10	10	10	0	0	11	0
[truncated: 23 more columns]
