# Supplementary material for: Inhibitory activities of short linear motifs underlie Hox interactome specificity in vivo
Source: eLife. 2015 Apr 14;4:e06034. doi: 10.7554/eLife.06034 (PMC4392834; doi:10.7554/eLife.06034)
Supplement: Supplementary file 3. — List of the TFs used for BiFC in the mesoderm. Colour code for tissue expression is as in Supplementary file 1. Green or red boxes depict presence or absence of BiFC, respectively. Results obtained by co-ip in S2 cells are also indicated for each TF. Note that only Kn is interacting specifically in the mesoderm among the tested TFs. DOI: http://dx.doi.org/10.7554/eLife.06034.041 [file elife06034s003.xlsx]

## Sheet: Feuil1
Transcription Factors	EXPRESSION		BiFC			Co-ip S2 cells
	epidermis	mesoderm	epidermis	mesoderm
Bagpipe (Bap)						yes
Biniou (Bin)						yes
Knot(Kn)						no
Lameduck (Lmd)						yes
Mad						yes
Mef2						yes
Nautilus (Nau)						yes
Pox meso (Poxm)						yes
Seven-up (Svp)						yes
Slouch (Slou)						yes
Tinman Tin)						yes
Twist (Twi)						yes
Zfh1						yes
