# Supplementary material for: Inhibitory activities of short linear motifs underlie Hox interactome specificity in vivo
Source: eLife. 2015 Apr 14;4:e06034. doi: 10.7554/eLife.06034 (PMC4392834; doi:10.7554/eLife.06034)
Supplement: Supplementary file 4. — List of the constructs and transgenic fly lines generated in this study. DOI: http://dx.doi.org/10.7554/eLife.06034.042 [file elife06034s004.xlsx]

## Sheet: Feuil1
genes	vector	transgenic fly line
VNapontic	pUASTatt	yw (III)
VNapterous	pUASTattB	VK37 (22A3)
VNbagpipe	pUASTattB	ZH-86Fb (86F8)
VNbiniou	pUAST	yw (II&III)
DistalllessVN	pUASTattB	ZH-86Fb (86F8)
VNDoc2	pUAST	yw (II&III)
VNempty spiracles	pUASTattB	ZH-86Fb (86F8)
VNevenskipped	pUASTattB	VK16 (47C6)
Eyes absentVN	pUAST	yw (II)
KnirpsVN	pUASTattB	ZH-86Fb (86F8)
VNknot	pUAST	yw (III)
KrüppelVN	pUAST	yw (II&III)
VNladybird early	pUASTattB	VK16 (47C6)
VNlameduck	pUASTattB	ZH-86Fb (86F8)
VNmad	pUAST	yw (III)
VNmastermind	pUAST	yw (II&III)
VNMef2	pUASTattB	VK16 (47C6)
VNmidline	pUASTattB	ZH-102D (102F4)
VNnautilus	pUASTattB	ZH-86Fb (86F8)
VNpangolin	pUAST	yw (II)
pannierVN	pUASTattB	ZH-86Fb (86F8)
VNpointedP2	pUAST	yw (X, II)
VNpox meso	pUAST	yw (II&III)
VNserpent	pUASTattB	ZH-86Fb (86F8)
Seven-upVN	pUAST	yw (X, II)
VNsloppy paired 2	pUASTattB	ZH-86Fb (86F8)
VNslouch	pUASTattB	VK16 (47C6)
VNspalt major	pUASTattB	VK16 (47C6)
VNsuppressor-of-hairless	pUAST	yw (II&III)
VNtailup	pUASTattB	ZH-86Fb (86F8)
VNTFIIbeta	pUAST	yw (III)
TeashirtVN	pUAST	yw (II&III)
VNtinman	pUAST	yw (II&III)
VNtwist	pUASTattB	VK16 (47C6)
VNZfh1	pUASTattB	ZH-86Fb (86F8)
VC-HoxB8	pUAST	yw (II&III)
VC-HoxB8HX	pUAST	yw (II&III)
VC-NterHoxE	pUASTattB	ZH-86Fb (86F8)
