# Supplementary material for: Inhibitory activities of short linear motifs underlie Hox interactome specificity in vivo
Source: eLife. 2015 Apr 14;4:e06034. doi: 10.7554/eLife.06034 (PMC4392834; doi:10.7554/eLife.06034)
Supplement: Supplementary file 5. — List of the primers used to clone each TF in fusion with the Venus fragment. DOI: http://dx.doi.org/10.7554/eLife.06034.043 [file elife06034s005.xlsx]

## Sheet: Feuil1
Scr	ScrHX	No co-exp
5KpnIApt	AAAA GGT ACC GCA GCT TCT GGA ATG ACT ATG GCA AAC GG
3XbaIApt	AAAA TCT AGA CTA ACT GGA CAG TCG CTT GCT GGC
5KpnIAp	AAAAGGTACC GGC GGA GGT TCA GGA ATG GGC GTC TGC ACC
3KpnIAp	AAAA AGA TCT TTA GTC CAA GTT AAG TGG
5KpnIBag	AAAA GGT ACC GGT GGA AGT GGT GGA ATG CTA AAT ATG GAA AGC
3XbaIBag	AAAA AGA TCT CTA GTC GAT CTC CAC ATT CTC
5XbaIBin	AAAATCTAGAGCAGCTTCTATGATTAAAAGTGAAGAAG
3XbaIBin	AAAATCTAGACTAGTTGGCGTACTTGAG
5XhoIDll	AAAA CTC GAGATGGACGCCCCCGACGCC
3XhoIDll	AAAACTCGAGAGAAGCTGCC GTCACTAGTG ATGG
5XbaDoc2	AAAATCTAGAGCAGCTTCTATGATCACCATGAACGAG
3XbaDoc2	AAAATCTAGACTAACTCTAACTTCCTCCCCCC
5XhoIEms	AAAA CTC GAG GGC GGA GGT TCA GGA ATG ACT AAG ATG ATT CCG
3KpnIEms	AAAA GGT ACC TCA GTG GCT GGC GTC CAG CTC
5XhoIEve	AAAA CTC GAG GGC GGA GGT TCA GGA ATG CAC GGA TAC CGA ACC
3KpnIEve	AAAA GGT ACC TTA CGC CTC AGT CTT GTA GGG
5EcoRIEya	AAAA GAA TTC GGA GGA GGT TCA GGA ATG TTG TAT AAT GTG CCG TGC
3EcoRIEya	AAAA GAA TTC TAA GAA GCC CAT GTC GAG
5EcoRIkni	AAAA GAA TTC GGC GGA TCA GGT GGA ATG AAT CAG ACA TGC AAA GTG
3XhoIKni	AAAA CTC GAG GAC ACA CAC GAA TAT TCC
5EcoRIKn	AAAA GAATTC ATG GAG TGG GGC CGG AAG
3XhoKn	AAAA CTCGAG ACC AGA ACC ACC CCC AAC GGC CGC CG
5EcoRIKru	AAAA GAA TTC GGC GGA GGT TCA GGA ATG TCC ATA TCA ATG CTT C
3XhoIKru	AAAA CTC GAG ATG TTG TTG ATG GCC CAT
5KpnLbe	AAAAGGTACC GGC GGA GGT TCA GGA ATG CTC TGC CCT CCA
3XbaLbe	AAAAAGATCT TCA TTT GGG CGG AGC GCC
5KpnILmd	AAAAGGTACC GGC GGA GGT TCA GGAATGTCATCCTCGCTG
3XbaILmd	AAAAAGATCTTTAAATGAACTGCGGGAAG
5KpnMad	AAAAGGTACCGGCGGAGGTTCAATGGACACCGACGATGTG
3XbaMad	AAAAAGATCTTCATTAGGATACCGAACTAAT
5XbaIMam	AAAA TCT AGA GGC GGA GGA AGT GGA ATG AAC ATT TGG CAA C
3XbaIMam	AAAA TCT AGA TCA CCA ATA TTT TTG CTG
5XhoIMef2	AAAACTCAGAGGCGGAGGAAGTGGAATGGGCCGCAAAAAAATTC
3XbaIMef2	AAAATCTAGACTATGTGCCCCATCCGCC
5KpnMid	AAAAGGTACCGGCGGAATGCTGGTTGGATCTCATC
3XbaIMid	AAAAATCTAGATTAGTGGGCGGGGCTGCG
5XhoINau	AAAA CTCGAG GGC GGA GGT TCA GGA ATG ACC AAG TAT AAT AGT GG
3KpnINau	AAAA GGTACC CTA AGT CGT GCT CTT CCG
5XhoIPan	AAAA CTC GAG GGT GGA AGC GGT GGA ATG CCT CAT ACA CAC AGC
3XbaIPan	AAAA TCT AGA TTA ATT CTT GCG TGA ATC
5EcoRIPnr	AAAA GAA TTC GGC GGA GGT TCA GGA ATG TCC ACA TCG GAT CAG CAG
3XhoPnr	AAAA CTC GAG CGA AGT GGC CAT CAG TTT GG
5XhoIPnt	AAAA CTC GAG GGC GGA GGT TCA GGA ATG GAA TTG GCG ATT TG
3XbaIPnt	AAAA TCT AGA CTA ATC CAC ATC TTT TTT CTC
5XhoIPoxm	AAAA CTC GAG GCA GCT AGT AGT GGA ATG CGG ATC GTG GAG CTA
3XbaIPoxm	AAAA TCT AGA TCA TAA TCC CGT AGC TCC AGC
5KpnISrp	AAAAGGTACCGGCGGAATGCAGTCCCCCAACCAAAC
3XbaISrp	AAAATCTAGACTACTCCATCTTCACCAC
5XbaIISvp	AAAATCTAGA GGC GGA GGT TCA GGA ATG GTT CAA AGA GGA CGC GTA CCA
3XbaISvp	AAAATCTAGACAT CGA AGG CAG ATA GGA
5XhoISlp2	AAAA CTC GAG GGC GGA GGT TCA GGA ATG GTG AAG ATC GAG
3XbaISlp2	AAAA TCT AGA TCA GCT ATT GCG GAG ACT ACG
5KpnSlou	AAAAGGTACC GGC GGA GGT TCA GGA ATG GTC ATG TTG CAA TC
3XbaSlou	AAAAAGATCT TTA TGA GTG CGA GTG GCT G
5KpnISalm	AAAA GGT ACC GGC GGA GGT TCA GGA ATG AAA AAT CAC CTG TCC
3XbaISalm	AAAA TCT AGA TTA TTC GCG ATC TTC GTT CCA
5XhoISuH	AAAA CTC GAG GGC GGA GGT TCA GGA ATG AAG AGC TAC AGC
3XbaISuH	AAAA TCT AGA TCA GGA TAA GCC GCT
5XhoITup	AAAA CTC GAG GGC GGA GGT TCA GGA ATG GTA ATG GCA GAG ATT GG
3XbaITup	AAAA TCT AGA TTA GAG AAC CGC ATG TGA GGC
5KpnITFFIIb	AAAAGGTACCGGCGGAATGGATCCAGCACTGCTTC
3XbaITFIIb	AAAATCTAGACTACGTTGGGTTCACACC
5NotITsh	AAAAGCGGCCGCATGTTACACGAGGCTCTG
3NotITsh	AAAAGCGGCCGCGGCGGTCTTCTCCTTCTTACCTCCGCC
5XhoITin	AAAAGGC GGA GGT TCAATG TTG CAG CAC CAT C
3XbaTin	AAAATCTAGACTACATGTGCTGCATCTG
5KpnITwi	AAAAGGTACC GGC GGA GGT TCA GGA ATG ATG AGC GCT CGC
3XbaItwi	AAAAAGATCT CTA TGC CTT CTG GTG CTG
5KpnIZfh1	AAAA GGT ACC GGC GGA GGT TCA GGA ATG TCG GCG GCC GCT TGC
3XbaIZfh1	AAAA TCT AGA CTA TTC CCT GTA GGG CTT GCA
